# Supplementary material for: Non-canonical Staphylococcus aureus pathogenicity island repression
Source: Nucleic Acids Res. 2022 Oct 6;50(19):11109–27. doi: 10.1093/nar/gkac855 (PMC9638917; doi:10.1093/nar/gkac855)
Supplement: gkac855_Supplemental_Files [file gkac855_supplemental_files.zip]

Archive with 2 entries (2 files):
- Supplementary Figures.pdf
- Tables_Supple.docx
